# Supplementary material for: Fibril structures of TFG protein mutants validate the identification of TFG as a disease-related amyloid protein by the IMPAcT method
Source: PNAS Nexus. 2023 Nov 20;2(12):pgad402. doi: 10.1093/pnasnexus/pgad402 (PMC10703350; doi:10.1093/pnasnexus/pgad402)
Supplement: pgad402_Supplementary_Data [file pgad402_supplementary_data.zip]

Archive with 2 entries (2 files):
- PNASNEXUS-PNASNEXUS-2023-00974R-s02.pdf
- PNASNEXUS-PNASNEXUS-2023-00974R-s01.docx
